# Supplementary material for: Fabrication of Thermo-Responsive Controllable Shape-Changing Hydrogel
Source: Gels. 2022 Aug 25;8(9):531. doi: 10.3390/gels8090531 (PMC9498808; doi:10.3390/gels8090531)
Supplement: Supplementary file 1 [file gels-08-00531-s001.zip]

Archive with 1 entries (1 files):
- gels-1822452-supplementary.pdf
